# Supplementary material for: Association of Inflammatory–Hematological Biomarkers with Hypertension and Related Comorbidities
Source: J Clin Med. 2026 Mar 17;15(6):2279. doi: 10.3390/jcm15062279 (PMC13026883; doi:10.3390/jcm15062279)
Supplement: Supplementary file 1 [file jcm-15-02279-s001.zip]

Archive with 1 entries (1 files):
- jcm-4098889-supplementary.pdf
